# Supplementary material for: Changes in the root-associated bacteria of sorghum are driven by the combined effects of salt and sorghum development
Source: Environ Microbiome. 2021 Aug 11;16:14. doi: 10.1186/s40793-021-00383-0 (PMC8356455; doi:10.1186/s40793-021-00383-0)
Supplement: Supplementary file 3 — Additional file 3: Table S1. Summary of samples sequences. [file 40793_2021_383_MOESM3_ESM.xlsx]

## Sheet: Sheet1
S-table1 Summary of samples sequences
Sample\Info	Seq_num	Base_num	Mean_length	Min_length	Max_length
GFS0_1	69753	29099551	417.18	223	473
GES5_2	68597	28664289	417.865	212	493
GES5_3	68208	28491948	417.721	216	465
HMS7_2	63853	26620987	416.911	236	513
HES7_2	63647	26484288	416.112	204	468
HFS7_3	63464	26510351	417.723	262	461
HMS7_1	63229	26370755	417.067	295	513
HES5_1	62313	26016978	417.521	247	472
HFS0_1	62121	25996239	418.477	267	457
HFS7_1	61951	25866344	417.529	255	499
HES3_2	61471	25692243	417.957	216	472
GFS7_3	61167	25611973	418.722	216	505
GES7_1	61076	25529365	417.993	250	479
GES7_2	60955	25489135	418.163	208	493
HMS0_1	60509	25261063	417.476	250	528
GFS5_2	59826	25052686	418.759	246	473
HMS5_2	59386	24850732	418.461	210	518
GES0_2	59306	24785309	417.922	203	524
HMS5_1	59176	24748488	418.218	235	471
GES5_1	59064	24666306	417.62	214	468
CS0_2	58463	24523666	419.473	250	459
HES5_3	58178	24288479	417.486	210	503
GMS3_2	58091	24219628	416.926	248	463
CS0_1	57534	24116869	419.176	267	504
CS0_3	57466	24102603	419.424	256	478
HES7_3	57447	23923499	416.445	248	491
CS5_2	57169	23939390	418.748	250	515
GMS7_1	56851	23743379	417.642	208	462
GFS3_2	56467	23575031	417.501	277	503
HES5_2	56244	23491304	417.668	316	454
HMS7_3	55540	23172653	417.225	234	517
HES7_1	55502	23116431	416.497	270	507
HES0_3	55074	23056480	418.645	271	517
HFS5_3	55068	22996402	417.6	222	473
GFS0_2	55048	22949873	416.907	202	474
GES3_2	54388	22740594	418.118	231	471
GMS0_2	54349	22764243	418.853	232	454
GES3_3	54226	22678704	418.226	265	507
HES0_2	53719	22460034	418.102	216	462
HMS3_2	53306	22345133	419.186	317	465
GES0_3	52764	22054920	417.992	307	521
HFS7_2	52671	21982320	417.351	297	453
GES3_1	52279	21847577	417.903	237	497
HFS5_1	52228	21809940	417.591	285	462
GFS5_1	52132	21771338	417.619	210	516
HFS5_2	52009	21714952	417.523	222	493
GFS3_1	51985	21710226	417.625	296	464
HMS5_3	51978	21714769	417.768	202	471
HMS0_2	51783	21617120	417.456	203	453
GMS5_2	51543	21475912	416.66	286	512
GFS7_1	51231	21440350	418.503	252	463
CS5_3	50925	21339746	419.043	222	494
GES7_3	50603	21165660	418.269	285	487
GMS0_3	50329	21077717	418.799	219	454
GES0_1	50023	20886797	417.544	246	474
GMS5_3	49460	20573184	415.956	203	527
HMS3_3	49385	20654374	418.232	203	483
GFS5_3	49186	20554485	417.893	266	524
CS7_3	49078	20617818	420.103	265	450
GFS7_2	48824	20418243	418.201	237	504
HFS3_1	48731	20273938	416.038	250	454
CS5_1	48687	20387981	418.756	265	464
GFS3_3	48653	20262955	416.479	240	455
GMS3_1	48434	20192835	416.914	291	477
HFS0_2	48102	20165656	419.227	259	478
HES0_1	47142	19720848	418.329	237	467
HES3_1	47001	19645129	417.973	239	518
GFS0_3	46602	19446809	417.296	218	458
GMS0_1	46461	19410741	417.786	230	487
GMS7_3	46173	19291511	417.809	318	491
CS7_2	46107	19311425	418.839	239	469
HFS3_3	45783	19096270	417.104	315	460
HMS3_1	45276	18973108	419.054	265	458
CS3_2	45230	18953883	419.056	240	450
CS3_3	44979	18862518	419.363	326	450
GMS5_1	44166	18384226	416.253	202	480
GMS7_2	43252	18052074	417.37	210	460
GMS3_3	42057	17547261	417.226	203	491
CS7_1	41530	17423995	419.552	214	498
HMS0_3	41208	17237794	418.312	206	511
HFS0_3	39852	16690770	418.819	302	482
CS3_1	39632	16632316	419.669	216	450
HES3_3	37945	15840943	417.471	297	507
HFS3_2	31035	12931359	416.67	303	453
