# Supplementary material for: Changes in the root-associated bacteria of sorghum are driven by the combined effects of salt and sorghum development
Source: Environ Microbiome. 2021 Aug 11;16:14. doi: 10.1186/s40793-021-00383-0 (PMC8356455; doi:10.1186/s40793-021-00383-0)
Supplement: Supplementary file 4 — Additional file 4: Table S2. Correlation among the diversity index and phenolic compounds. [file 40793_2021_383_MOESM4_ESM.xlsx]

## Sheet: Sheet1
S-table2 Correlation among diversity index and phenolic compounds
	sobs	shannon	simpson	ace	bootstrap	chao	Total phenol in root	Total phenol in root soil	Total flavonoid in root	Total flavonoid in root soil
sobs	1
shannon	0.723869	1
simpson	-0.388265	-0.840787	1
ace	0.909328	0.639172	-0.348013	1
bootstrap	0.999358	0.720905	-0.379755	0.913739	1
chao	0.988307	0.716942	-0.374107	0.929338	0.992062	1
Total phenol in root	-0.504356	-0.213659	-0.0478298	-0.585967	-0.522179	-0.568132	1
Total phenol in root soil	-0.247082	-0.0525343	-0.165453	-0.346887	-0.271408	-0.325503	0.824022	1
Total flavonoid in root	-0.49457	-0.333451	0.133615	-0.481646	-0.505664	-0.53185	0.785579	0.701372	1
Total flavonoid inroot soil	-0.213358	-0.0832603	-0.153369	-0.252752	-0.233162	-0.278879	0.775684	0.847203	0.670511	1
