# Supplementary material for: Changes in the root-associated bacteria of sorghum are driven by the combined effects of salt and sorghum development
Source: Environ Microbiome. 2021 Aug 11;16:14. doi: 10.1186/s40793-021-00383-0 (PMC8356455; doi:10.1186/s40793-021-00383-0)
Supplement: Supplementary file 5 — Additional file 5: Table S3. Treatment and sample name. [file 40793_2021_383_MOESM5_ESM.xlsx]

## Sheet: Sheet1
S-table3 Treatments and samples infornation
#SampleID	#SampleID	Salt concentration %	Growth stage	Variety	Planting or bulk
1_1	GES0_1	0	D1	GLZ	Planting
1_2	GES0_2	0	D1	GLZ	Planting
1_3	GES0_3	0	D1	GLZ	Planting
2_1	GES3_1	0.3	D1	GLZ	Planting
2_2	GES3_2	0.3	D1	GLZ	Planting
2_3	GES3_3	0.3	D1	GLZ	Planting
3_1	GES5_1	0.5	D1	GLZ	Planting
3_2	GES5_2	0.5	D1	GLZ	Planting
3_3	GES5_3	0.5	D1	GLZ	Planting
4_1	GES7_1	0.7	D1	GLZ	Planting
4_2	GES7_2	0.7	D1	GLZ	Planting
4_3	GES7_3	0.7	D1	GLZ	Planting
5_1	GFS0_1	0	D2	GLZ	Planting
5_2	GFS0_2	0	D2	GLZ	Planting
5_3	GFS0_3	0	D2	GLZ	Planting
6_1	GFS3_1	0.3	D2	GLZ	Planting
6_2	GFS3_2	0.3	D2	GLZ	Planting
6_3	GFS3_3	0.3	D2	GLZ	Planting
7_1	GFS5_1	0.5	D2	GLZ	Planting
7_2	GFS5_2	0.5	D2	GLZ	Planting
7_3	GFS5_3	0.5	D2	GLZ	Planting
8_1	GFS7_1	0.7	D2	GLZ	Planting
8_2	GFS7_2	0.7	D2	GLZ	Planting
8_3	GFS7_3	0.7	D2	GLZ	Planting
9_1	GMS0_1	0	D3	GLZ	Planting
9_2	GMS0_2	0	D3	GLZ	Planting
9_3	GMS0_3	0	D3	GLZ	Planting
10_1	GMS3_1	0.3	D3	GLZ	Planting
10_2	GMS3_2	0.3	D3	GLZ	Planting
10_3	GMS3_3	0.3	D3	GLZ	Planting
11_1	GMS5_1	0.5	D3	GLZ	Planting
11_2	GMS5_2	0.5	D3	GLZ	Planting
11_3	GMS5_3	0.5	D3	GLZ	Planting
12_1	GMS7_1	0.7	D3	GLZ	Planting
12_2	GMS7_2	0.7	D3	GLZ	Planting
12_3	GMS7_3	0.7	D3	GLZ	Planting
13_1	HES0_1	0	D1	HN16	Planting
13_2	HES0_2	0	D1	HN16	Planting
13_3	HES0_3	0	D1	HN16	Planting
14_1	HES3_1	0.3	D1	HN16	Planting
14_2	HES3_2	0.3	D1	HN16	Planting
14_3	HES3_3	0.3	D1	HN16	Planting
15_1	HES5_1	0.5	D1	HN16	Planting
15_2	HES5_2	0.5	D1	HN16	Planting
15_3	HES5_3	0.5	D1	HN16	Planting
16_1	HES7_1	0.7	D1	HN16	Planting
16_2	HES7_2	0.7	D1	HN16	Planting
16_3	HES7_3	0.7	D1	HN16	Planting
17_1	HFS0_1	0	D2	HN16	Planting
17_2	HFS0_2	0	D2	HN16	Planting
17_3	HFS0_3	0	D2	HN16	Planting
18_1	HFS3_1	0.3	D2	HN16	Planting
18_2	HFS3_2	0.3	D2	HN16	Planting
18_3	HFS3_3	0.3	D2	HN16	Planting
19_1	HFS5_1	0.5	D2	HN16	Planting
19_2	HFS5_2	0.5	D2	HN16	Planting
19_3	HFS5_3	0.5	D2	HN16	Planting
20_1	HFS7_1	0.7	D2	HN16	Planting
20_2	HFS7_2	0.7	D2	HN16	Planting
20_3	HFS7_3	0.7	D2	HN16	Planting
21_1	HMS0_1	0	D3	HN16	Planting
21_2	HMS0_2	0	D3	HN16	Planting
21_3	HMS0_3	0	D3	HN16	Planting
22_1	HMS3_1	0.3	D3	HN16	Planting
22_2	HMS3_2	0.3	D3	HN16	Planting
22_3	HMS3_3	0.3	D3	HN16	Planting
23_1	HMS5_1	0.5	D3	HN16	Planting
23_2	HMS5_2	0.5	D3	HN16	Planting
23_3	HMS5_3	0.5	D3	HN16	Planting
24_1	HMS7_1	0.7	D3	HN16	Planting
24_2	HMS7_2	0.7	D3	HN16	Planting
24_3	HMS7_3	0.7	D3	HN16	Planting
25_1	CS0_1	0	D0		Bulk
25_2	CS0_2	0	D0		Bulk
25_3	CS0_3	0	D0		Bulk
26_1	CS3_1	0.3	D0		Bulk
26_2	CS3_2	0.3	D0		Bulk
26_3	CS3_3	0.3	D0		Bulk
27_1	CS5_1	0.5	D0		Bulk
27_2	CS5_2	0.5	D0		Bulk
27_3	CS5_3	0.5	D0		Bulk
28_1	CS7_1	0.7	D0		Bulk
28_2	CS7_2	0.7	D0		Bulk
28_3	CS7_3	0.7	D0		Bulk
